# Supplementary material for: Severity-dependent atrial remodeling and atrial fibrillation vulnerability in a clinically relevant aortic regurgitation mouse model
Source: JCI Insight. 2026 Mar 12;11(9):e200770. doi: 10.1172/jci.insight.200770 (PMC13235529; doi:10.1172/jci.insight.200770)
Supplement: Supporting data values [file jciinsight-11-200770-s003.xlsx]

## Sheet: Fig. 1B
VTIratio
AR (n=16)
34.425
48.639
38.3907
52.6165
51.5614
35.8824
51.1875
42.2417
29.5847
24.538
24.6965
33.1828
42.9713
46.6687
52.7865
46.0097

## Sheet: Fig. 1E
Left Ventricular End-Diastolic Pressures (Telemetry)
		SHAM						Aortic Regurgitation
Week	Mouse 1	Mouse 2	Mouse 3	Mouse 4	Average		Mouse 1	Mouse 2	Mouse 3	Mouse 4	Mouse 5	Mouse 6	Average
0	9.67	12.91	9.23	11.86	10.9175		51.8	44.66	52.15	48.94	49.83	40.23	47.935
1	6.456	4.866	6.453	10.235	7.0025		12.3475	10.346	16.346	8.586	11.846	13.746	12.2029
2	7.017	6.613	8.138	12.346	8.5285		16.473	16.084	19.456	13.483	16.236	17.343	16.5125
3	8.46	5.533	8.937	10.036	8.2415		16.457	15.937	22.853	11.454	14.532	21.456	17.1148
4	7.567	7.048	8.64	9.292	8.13675		17.002	16.234	21.993	14.346	21.324	25.347	19.3743

## Sheet: Fig. 1G
	LV Systolic Diameters			LV Diastolic Diameters			LV Ejection Fraction			Posterior Wall Thickness (mm)			LV End-Diastolic Pressure (mmHg)			LV End-Systolic Pressure (mmHg)
	VTIratio	%Change from Baseline		VTIratio	%Change from Baseline		VTIratio	%Change from Baseline		VTIratio	%Change from Baseline		VTIratio	LVEDP (mmHg)		VTIratio	LVESP (mmHg)
	34.425	15.7249		34.425	12.4135		34.425	-20.5667		34.425	17.5632		40.206	17.002		40.206	105.47
	48.639	41.6667		48.639	30.1524		48.639	-11.6681		48.639	22.9831		30.666	16.234		30.666	137.01
	38.3907	46.7419		38.3907	38.3883		38.3907	-17.6894		38.3907	22.7632		44.91	21.993		44.91	131.2
	52.6165	30.2571		52.6165	25.7605		52.6165	-17.4216		52.6165	22.7632		39.99	14.346		39.99	125.38
	51.5614	51.4749		51.5614	30.1408		51.5614	-11.7946		51.5614	26.8358		51.77	31.324		51.77	126.325
	35.8824	31.6074		35.8824	26.3232		35.8824	-18.2043		35.8824	13.4211		40.097	25.347		40.097	122.32
	51.1875	49.5096		51.1875	32.3221		51.1875	-21.7971		51.1875	8.10489
	42.2417	38.2596		42.2417	25.3471		42.2417	-17.473		42.2417	17.6394
	29.5847	20.9181		29.5847	23.9835		29.5847	-12.4707		29.5847	11.8029
	24.538	25.6561		24.538	14.8667		24.538	-11.5805		24.538	20.0252
	24.6965	14.0904		24.6965	9.27732		24.6965	-6.8814		24.6965	8.81971
	33.1828	36.1809		33.1828	25.726		33.1828	-18.7525		33.1828	21.0117
	42.9713	35.6139		42.9713	21.009		42.9713	-14.9327		42.9713	10.2464
	46.6687	34.4642		46.6687	20.9567		46.6687	-16.2743		46.6687	11.461
	52.7865	44.5397		52.7865	29.3881		52.7865	-20.0549		52.7865	14.786
	46.0097	42.5555		46.0097	19.7685		46.0097	-13.4519		46.0097	11.461
General Linear Models
Parameter	Model Type	Formula	Family (Link)	R2	F	P-Value
LV Systolic Diameters	Linear (OLS)	Y ~ X	Gaussian ("Identity")	0.5063	14.36	0.002
LV Diastolic Diameters	Linear (OLS)	Y ~ X	Gaussian ("Identity")	0.3863	8.811	0.0102
LV Ejection Fraction	Linear (OLS)	Y ~ X	Gaussian ("Identity")	0.1565	2.598	0.1293
Posterior Wall Thickness	Linear (OLS)	Y ~ X	Gaussian ("Identity")	0.02641	0.3798	0.5476
LV End-Systolic Pressure	Linear (OLS)	Y ~ X	Gaussian ("Identity")	0.03309	0.1369	0.7302
LV End-Diastolic Pressure	Linear (OLS)	Y ~ X	Gaussian ("Identity")	0.5763	5.44	0.08

## Sheet: Fig. 1J
Atrial Arrhythmia Durations (in vivo)(s)							General Linear Model
	SHAM (n=15)	AR (n=16)		VTIratio	Atrial Arrhythmia Duration (s)		Model Type	Formula	Family (Link)	R2 (Nagelkerke Psuedo-R2 for GLMs)	Akaike Information Criterion (AIC)
	0.3	54		34.425	3		GLM	Y ~ log(X)	Gamma ("log")	0.863	100.9
	0	37		48.639	37
	1.5	0.4		38.3907	14
	0	21.5		52.6165	54
	0.3	18		51.5614	13
	0.2	26		35.8824	10
	0	5.1		51.1875	26
	0.4	10		42.2417	2.5
	5	17.5		29.5847	0.4
	0.1	0.4		24.538	0.3
	0.4	14		24.6965	0.4
	1.5	13		33.1828	5.1
	0.2	2.5		42.9713	21.5
	0.9	23		46.6687	23
	3.5	0.3		52.7865	17.5
		3		46.0097	18
Average:	0.953333	15.3563

## Sheet: Fig. 1.K
Atrial Weight-to-Tibia Lengths (mg/mm)
	SHAM (n=10)	AR (n=12)		VTIratio	AW/TL (mg/mm)		Model Type	Formula	Family (Link)	R2	F	P-Value
	0.841558	1.21384		48.639	1.44393		Linear (OLS)	Y ~ X	Gaussian ("Identity")	0.84	52.59	<0.0001
	0.902062	1.11836		38.3907	1.25859
	0.938628	1.06473		52.6165	1.37483
	0.909561	1.08478		30.3808	1.11836
	0.876498	1.33284		35.8824	1.19283
	0.822151	1.25382		42.2417	1.21384
	0.86928	1.19283		27.1896	1.06473
	0.91458	1.2736		24.538	1.08478
	0.99473	1.13279		33.1828	1.13279
	0.912721	1.37483		46.6687	1.25382
		1.25859		52.7865	1.33284
		1.44393		46.0097	1.2736
Average:	0.898177	1.22875

## Sheet: Fig. 1M
Atrial Collagen Fraction (%)
	Sham (n=5)	AR (n=6)		VTIratio	Collagen Fraction (%)		Model Type	Formula	Family (Link)	R2	F	P-Value
	4.13	12.2		48.639	12.2		Linear (OLS)	Y ~ X	Gaussian ("Identity")	0.719	10.25	0.0329
	4.89	10.55		38.3907	10.55
	5.56	14.9		51.5614	14.9
	5.47	12.5		35.8824	12.5
	6.31	8.9		29.5847	8.9
		13.2		46.6687	13.2
Average:	5.272	12.0417

## Sheet: Fig. 1N
Atrial F480+ (cells/mm2)
	Sham (n=5)	AR (n=6)		VTIratio	F480+ Counts (per mm2)		Model Type	Formula	Family (Link)	R2	F	P-Value
	144	409		48.639	409		Linear (OLS)	Y ~ X	Gaussian ("Identity")	0.669	8.096	0.0466
	168	445		38.3907	445
	187	480		51.5614	480
	198	365		35.8824	365
	249	308		29.5847	308
		419		46.6687	419
Average:	189.2	404.333

## Sheet: Fig. 1O
Atrial Effective Refractory Period (AERP)(ms)							General Linear Model
	SHAM (n=15)	AR (n=16)		VTIratio	AERP (ms)		Model Type	Formula	Family (Link)	R2	F	P-Value
	26	24		34.425	24.5		Linear (OLS)	Y ~ X	Gaussian ("Identity")	0.707	33.83	<0.0001
	22.5	27		48.639	23.5
	24.5	23.5		38.3907	24.5
	22	19		52.6165	18.5
	22	18.5		51.5614	19
	26	27.5		35.8824	22
	28	26		51.1875	21.5
	25.5	19		42.2417	19
	27.5	22.5		29.5847	27
	29	18		24.538	26.5
	24	21		24.6965	27.5
	32	22		33.1828	26
	26	21.5		42.9713	22.5
	29	24.5		46.6687	24
	29	24.5		52.7865	18
		26.5		46.0097	21
Average:	26.2	22.8125
SD:	2.92037	3.13515
SEM:	0.754037	0.783788

## Sheet: Fig. 1P
Atrial Action Potential Duration at 90% Repolarization (ms)
	SHAM (n=8)	AR (n=9)
	27.27	21.323
	26.17	20.23
	24.78	24.5674
	25.55	26.392
	28.07	20.448
	24.66	21.43
	25.78	22.7
	24.81	21.863
		23.973
Average:	25.8863	22.5474

## Sheet: Fig. 1Q
Atrial Conduction Velocity (cm/s)
	SHAM (n=8)	AR (n=9)
	67.102	45.432
	61.463	35.736
	62.384	41.335
	54.783	33.427
	63.43	47.429
	72.342	56.4382
	47.933	54.3827
	56.4938	32.3873
		39.027
Average:	60.7414	42.8438

[truncated: 10 more sheets: Fig. 1R, Suppl. Fig D, Suppl. Fig F, Suppl. Fig G, Suppl. Fig H, Suppl. Fig I, Suppl. Fig J, Suppl. Table 1, Suppl. Table 2, Suppl. Table 3]
